# Supplementary material for: Analyzing Discrepancies in Chemical-Shift Predictions of Solid Pyridinium Fumarates
Source: Molecules. 2021 Jun 24;26(13):3857. doi: 10.3390/molecules26133857 (PMC8270278; doi:10.3390/molecules26133857)
Supplement: Supplementary file 1 [file molecules-26-03857-s001.zip]

Archive with 1 entries (1 files):
- molecules-1274213-supplementary.pdf
